# Supplementary material for: Impact of Functional Polymorphisms on Drug Survival of Biological Therapies in Patients with Moderate-to-Severe Psoriasis
Source: Int J Mol Sci. 2023 May 12;24(10):8703. doi: 10.3390/ijms24108703 (PMC10218224; doi:10.3390/ijms24108703)
Supplement: Supplementary file 1 [file ijms-24-08703-s001.zip]

Archive with 11 entries (11 files):
- ijms-2344143-supplementary figures.pdf
- Table S1. Patients Description.pdf
- Table S10. SNP- Drug survival- UTK .pdf
- Table S2. Drug Survival-Biological Therapy PS!.pdf
- Table S3. Discontinuation AntiTNF and Anti-IL12_23.pdf
- Table S4. Charact Clin_ANTI-TNF.pdf
- Table S5. Charact clinical-UTK-DEFdocx.pdf
- Table S6.  Minor alleles frequencies of SNPs.pdf
- Table S7. Equilibrium Hardy-Weinberg Drug Survival.pdf
- Table S8. Desequilibrio de ligamiento.pdf
- Table S9. SNP_Drug survival_ ANTI-TNF.pdf
